# Supplementary material for: Copper Compounds: A Narrative and Regulatory Review of Agricultural Uses, Risks, and Environmental Assessment
Source: Toxics. 2026 Jul 20;14(7):632. doi: 10.3390/toxics14070632 (PMC13416924; doi:10.3390/toxics14070632)
Supplement: Supplementary file 1 [file toxics-14-00632-s001.zip]

Archive with 1 entries (1 files):
- toxics-4355515-supplementary.pdf
